# Supplementary material for: AQP1 and AQP4 Contribution to Cerebrospinal Fluid Homeostasis
Source: Cells. 2019 Feb 24;8(2):197. doi: 10.3390/cells8020197 (PMC6406452; doi:10.3390/cells8020197)
Supplement: Supplementary file 1 [file cells-08-00197-s001.zip]

Archive with 13 entries (10 files):
- Supp Figures/
- Supp Figures/.DS_Store
- __MACOSX/
- __MACOSX/Supp Figures/
- __MACOSX/Supp Figures/._.DS_Store
- Supp Figures/Supp-Fig1.pdf
- __MACOSX/Supp Figures/._Supp-Fig1.pdf
- Supp Figures/Supp-Fig2.tif
- __MACOSX/Supp Figures/._Supp-Fig2.tif
- Supp Figures/Supp-Fig3.tif
- __MACOSX/Supp Figures/._Supp-Fig3.tif
- Supp Figures/Supp-Fig4.tif
- __MACOSX/Supp Figures/._Supp-Fig4.tif
